# Supplementary material for: An algorithm for decoy-free false discovery rate estimation in XL-MS/MS proteomics
Source: Bioinformatics. 2024 Jun 28;40(Suppl 1):i428–36. doi: 10.1093/bioinformatics/btae233 (PMC11256928; doi:10.1093/bioinformatics/btae233)
Supplement: btae233_Supplementary_Data [file btae233_supplementary_data.zip]

Archive with 5 entries (4 files):
- btae233_Supplementary_Data/
- btae233_Supplementary_Data/Radivojac.246.bib
- btae233_Supplementary_Data/Radivojac.246.marked.pdf
- btae233_Supplementary_Data/Radivojac.246.response_to_reviews.pdf
- btae233_Supplementary_Data/Radivojac.246.sup.1.pdf
