# Supplementary material for: An algorithm for decoy-free false discovery rate estimation in XL-MS/MS proteomics
Source: Bioinformatics. 2024 Jun 28;40(Suppl 1):i428–36. doi: 10.1093/bioinformatics/btae233 (PMC11256928; doi:10.1093/bioinformatics/btae233)
Supplement: btae233_Supplementary_Data [file btae233_supplementary_data.zip › btae233_Supplementary_Data/Radivojac.246.bib]

@article{Arellano-Valle2006,
   author = {Arellano-Valle, R. B. and others},
   title = {A unified view on skewed distributions arising from selections},
   journal = {Can J Stat },
   volume = {34},
   number = {4},
   pages = {581-601},
   year = {2006}
}
@ARTICLE{Steen2004,
  author = {Steen, H. and Mann, M.},
  title = {The {ABC's (and XYZ's)} of peptide sequencing},
  journal = {Nat Rev Mol Cell Biol},
  year = {2004},
  volume = {5},
  pages = {699-711},
  number = {9}
}

@article{ryan2005protein,
  title={Protein-protein interactions in human disease},
  author={Ryan, Daniel P and Matthews, Jacqueline M},
  journal={Current opinion in structural biology},
  volume={15},
  number={4},
  pages={441--446},
  year={2005},
  publisher={Elsevier}
}

@article{budayeva2020monitoring,
  title={Monitoring protein communities and their responses to therapeutics},
  author={Budayeva, Hanna G and Kirkpatrick, Donald S},
  journal={Nature Reviews Drug Discovery},
  volume={19},
  number={6},
  pages={414--426},
  year={2020},
  publisher={Nature Publishing Group UK London}
}

@article{yu2018cross,
  title={Cross-linking mass spectrometry {(XL-MS)}: an emerging technology for interactomics and structural biology},
  author={Yu, Clinton and Huang, Lan},
  journal={Anal Chem},
  volume={90},
  number={1},
  pages={144-165},
  year={2018},
  publisher={NIH Public Access}
}

@article{piersimoni2021cross,
  title={Cross-Linking Mass Spectrometry for Investigating Protein Conformations and Protein-Protein Interactions -- A Method for All Seasons},
  author={Piersimoni, L. and others},
  journal={Chem Rev},
  volume={122},
  number={8},
  pages={7500--7531},
  year={2021},
  publisher={ACS Publications}
}

@article{Kall2008,
   author = {Kall, L. and Storey, J. D. and MacCoss, M. J. and Noble, W. S.},
   title = {Assigning significance to peptides identified by tandem mass spectrometry using decoy databases},
   journal = {J Proteome Res},
   volume = {7},
   number = {1},
   pages = {29-34},
   year = {2008}
}

@article{Hubler2020,
   author = {Hubler, S. L. and Kumar, P. and Mehta, S. and Easterly, C. and Johnson, J. E. and Jagtap, P. D. and Griffin, T. J.},
   title = {Challenges in Peptide-Spectrum Matching: A Robust and Reproducible Statistical Framework for Removing Low-Accuracy, High-Scoring Hits},
   journal = {J Proteome Res},
   volume = {19},
   number = {1},
   pages = {161-173},
   year = {2020}
}


@article{Tabb2007,
  author = {Tabb, D. L. and Fernando, C. G. and Chambers, M. C.},
  title = {{MyriMatch}: highly accurate tandem mass spectral peptide identification
	by multivariate hypergeometric analysis},
  journal = {J Proteome Res},
  year = {2007},
  volume = {6},
  pages = {654-661},
  number = {2}
}

@article{alex2015kojak,
  title={Kojak: Efficient Analysis of Chemically Cross-Linked Protein Complexes},
  author={Alex, Zelter and Michael, Riffle and others},
  year={2015}
}

@article{netz2020openpepxl,
  title={OpenPepXL: An open-source tool for sensitive identification of cross-linked peptides in XL-MS},
  author={Netz, Eugen and Dijkstra, Tjeerd MH and Sachsenberg, Timo and Zimmermann, Lukas and Walzer, Mathias and Monecke, Thomas and Ficner, Ralf and Dybkov, Olexandr and Urlaub, Henning and Kohlbacher, Oliver},
  journal={Molecular \& Cellular Proteomics},
  volume={19},
  number={12},
  pages={2157--2168},
  year={2020},
  publisher={ASBMB}
}

@article{young1974algorithm,
  title={Algorithm {AS} 76: an integral useful in calculating non-central t and bivariate normal probabilities},
  author={Young, J. C. and Minder, C. E.},
  journal={J R Statist Soc C},
  volume={23},
  number={3},
  pages={455--457},
  year={1974},
  publisher={JSTOR}
}

@article{chang2015second,
  title={Second-generation PLINK: rising to the challenge of larger and richer datasets},
  author={Chang, Christopher C and Chow, Carson C and Tellier, Laurent CAM and Vattikuti, Shashaank and Purcell, Shaun M and Lee, James J},
  journal={Gigascience},
  volume={4},
  number={1},
  pages={s13742--015},
  year={2015},
  publisher={Oxford University Press}
}

@article{chen2019high,
  title={A high-speed search engine pLink 2 with systematic evaluation for proteome-scale identification of cross-linked peptides},
  author={Chen, Zhen-Lin and Meng, Jia-Ming and Cao, Yong and Yin, Ji-Li and Fang, Run-Qian and Fan, Sheng-Bo and Liu, Chao and Zeng, Wen-Feng and Ding, Yue-He and Tan, Dan and others},
  journal={Nature communications},
  volume={10},
  number={1},
  pages={3404},
  year={2019},
  publisher={Nature Publishing Group UK London}
}

@article{aebersold2003mass,
  title={Mass spectrometry-based proteomics},
  author={Aebersold, Ruedi and Mann, Matthias},
  journal={Nature},
  volume={422},
  number={6928},
  pages={198--207},
  year={2003},
  publisher={Nature Publishing Group UK London}
}

@article{choi2008significance,
  title={Significance analysis of spectral count data in label-free shotgun proteomics},
  author={Choi, Hyungwon and Fermin, Damian and Nesvizhskii, Alexey I},
  journal={Molecular \& cellular proteomics},
  volume={7},
  number={12},
  pages={2373--2385},
  year={2008},
  publisher={ASBMB}
}

@article{elias2007target,
  title={Target-decoy search strategy for increased confidence in large-scale protein identifications by mass spectrometry},
  author={Elias, Joshua E and Gygi, Steven P},
  journal={Nature methods},
  volume={4},
  number={3},
  pages={207--214},
  year={2007},
  publisher={Nature Publishing Group US New York}
}

@article{keller2002empirical,
  title={Empirical statistical model to estimate the accuracy of peptide identifications made by {MS/MS} and database search},
  author={Keller, Andrew and Nesvizhskii, Alexey I and Kolker, Eugene and Aebersold, Ruedi},
  journal={Analytical chemistry},
  volume={74},
  number={20},
  pages={5383--5392},
  year={2002},
  publisher={ACS Publications}
}

@article{levitsky2017unbiased,
  title={Unbiased false discovery rate estimation for shotgun proteomics based on the target-decoy approach},
  author={Levitsky, Lev I and Ivanov, Mark V and Lobas, Anna A and Gorshkov, Mikhail V},
  journal={Journal of proteome research},
  volume={16},
  number={2},
  pages={393--397},
  year={2017},
  publisher={ACS Publications}
}

@article{jeong2012false,
  title={False discovery rates in spectral identification},
  author={Jeong, Kyowon and Kim, Sangtae and Bandeira, Nuno},
  journal={BMC bioinformatics},
  volume={13},
  pages={1--15},
  year={2012},
  publisher={Springer}
}

@article{gupta2011target,
  title={Target-decoy approach and false discovery rate: when things may go wrong},
  author={Gupta, Nitin and Bandeira, Nuno and Keich, Uri and Pevzner, Pavel A},
  journal={Journal of the American Society for Mass Spectrometry},
  volume={22},
  pages={1111--1120},
  year={2011},
  publisher={Springer}
}

@article{lenz2021reliable,
  title={Reliable identification of protein-protein interactions by crosslinking mass spectrometry},
  author={Lenz, Swantje and Sinn, Ludwig R and O’Reilly, Francis J and Fischer, Lutz and Wegner, Fritz and Rappsilber, Juri},
  journal={Nature communications},
  volume={12},
  number={1},
  pages={3564},
  year={2021},
  publisher={Nature Publishing Group UK London}
}

@article{Walzthoeni2012,
  title={False discovery rate estimation for cross-linked peptides identified by mass spectrometry},
  author={Walzthoeni, T. and others},
  journal={Nat Methods},
  volume={9},
  number={9},
  pages={901--903},
  year={2012},
  publisher={Nature Publishing Group US New York}
}

@article{peng2020new,
  title={New mixture models for decoy-free false discovery rate estimation in mass spectrometry proteomics},
  author={Peng, Yisu and Jain, Shantanu and Li, Yong Fuga and Gregu{\v{s}}, Michal and Ivanov, Alexander R and Vitek, Olga and Radivojac, Predrag},
  journal={Bioinformatics},
  volume={36},
  number={Supplement\_2},
  pages={i745--i753},
  year={2020},
  publisher={Oxford University Press}
}
@article{peng2020new2,
  title={New mixture models for decoy-free false discovery rate estimation in mass spectrometry proteomics},
  author={Peng, Yisu and Jain, Shantanu and Li, Yong Fuga and Gregu{\v{s}}, Michal and Ivanov, Alexander R and Vitek, Olga and Radivojac, Predrag},
  journal={Bioinformatics},
  volume={36},
  number={Supplement2},
  pages={i745--i753},
  year={2020},
  publisher={Oxford University Press}
}

@article{Ma2012,
   author = {Ma, K. and Vitek, O. and Nesvizhskii, A. I.},
   title = {A statistical model-building perspective to identification of {MS/MS} spectra with {PeptideProphet}},
   journal = {BMC Bioinformatics},
   volume = {13 Suppl 16},
   pages = {S1},
   year = {2012}
}

@article{choi2008semisupervised,
  title={Semisupervised model-based validation of peptide identifications in mass spectrometry-based proteomics},
  author={Choi, Hyungwon and Nesvizhskii, Alexey I},
  journal={Journal of proteome research},
  volume={7},
  number={01},
  pages={254--265},
  year={2008},
  publisher={ACS Publications}
}

@article{leitner2014lysine,
  title={Lysine-specific chemical cross-linking of protein complexes and identification of cross-linking sites using LC-MS/MS and the xQuest/xProphet software pipeline},
  author={Leitner, Alexander and Walzthoeni, Thomas and Aebersold, Ruedi},
  journal={Nature protocols},
  volume={9},
  number={1},
  pages={120--137},
  year={2014},
  publisher={Nature Publishing Group UK London}
}

@article{ji2016xlsearch,
  title={XLSearch: a probabilistic database search algorithm for identifying cross-linked peptides},
  author={Ji, Chao and Li, Sujun and Reilly, James P and Radivojac, Predrag and Tang, Haixu},
  journal={Journal of proteome research},
  volume={15},
  number={6},
  pages={1830--1841},
  year={2016},
  publisher={ACS Publications}
}

@article{Budnik2018,
   author = {Budnik, B. and others},
   title = {{SCoPE-MS}: mass spectrometry of single mammalian cells quantifies proteome heterogeneity during cell differentiation},
   journal = {Genome Biol},
   volume = {19},
   number = {1},
   pages = {161},
   year = {2018}
}

@article{Li2015,
   author = {Li, S. and others},
   title = {An integrated platform for isolation, processing, and mass spectrometry-based proteomic profiling of rare cells in whole blood},
   journal = {Mol Cell Proteomics},
   volume = {14},
   number = {6},
   pages = {1672-1683},
   year = {2015}
}

@article{Cooper2011,
   author = {Cooper, B.},
   title = {The problem with peptide presumption and low {Mascot} scoring},
   journal = {J Proteome Res},
   volume = {10},
   number = {3},
   pages = {1432-1435},
   year = {2011}
}
@article{Cooper2012,
   author = {Cooper, B.},
   title = {The problem with peptide presumption and the downfall of target-decoy false discovery rates},
   journal = {Anal Chem},
   volume = {84},
   number = {22},
   pages = {9663-9667},
   year = {2012}
}

@article{Danilova2019,
   author = {Danilova, Y. and others},
   title = {Bias in false discovery rate estimation in mass-spectrometry-based peptide identification},
   journal = {J Proteome Res},
   volume = {18},
   number = {5},
   pages = {2354-2358},
   year = {2019}
}

@article{Gupta2011,
   author = {Gupta, N. and others},
   title = {Target-decoy approach and false discovery rate: when things may go wrong},
   journal = {J Am Soc Mass Spectrom},
   volume = {22},
   number = {7},
   pages = {1111-1120},
   year = {2011}
}

@article{Kall2008a,
   author = {Kall, L. and others},
   title = {Assigning significance to peptides identified by tandem mass spectrometry using decoy databases},
   journal = {J Proteome Res},
   volume = {7},
   number = {1},
   pages = {29-34},
   year = {2008}
}
@article{Kall2008b,
   author = {Kall, L. and others},
   title = {Posterior error probabilities and false discovery rates: two sides of the same coin},
   journal = {J Proteome Res},
   volume = {7},
   number = {1},
   pages = {40-44},
   year = {2008}
}

@article{Peng2020,
   author = {Peng, Y. and others},
   title = {New mixture models for decoy-free false discovery rate estimation in mass spectrometry proteomics},
   journal = {Bioinformatics},
   volume = {36},
   number = {Suppl\_2},
   pages = {i745-i753},
   year = {2020}
}

@article{Elias2007,
   author = {Elias, J. E. and Gygi, S. P.},
   title = {Target-decoy search strategy for increased confidence in large-scale protein identifications by mass spectrometry},
   journal = {Nat Methods},
   volume = {4},
   number = {3},
   pages = {207-214},
   year = {2007}
}

@article{Jeong2012,
   author = {Jeong, K. and others},
   title = {False discovery rates in spectral identification},
   journal = {BMC Bioinformatics},
   volume = {13},
   number = {Suppl 16},
   pages = {S2},
   year = {2012}
}

@article{Keller2002,
   author = {Keller, A. and others},
   title = {Empirical statistical model to estimate the accuracy of peptide identifications made by {MS/MS} and database search},
   journal = {Anal Chem},
   volume = {74},
   number = {20},
   pages = {5383-5392},
   year = {2002}
}

@phdthesis{Li2008,
   author = {Li, Q.},
   title = {Statistical methods for peptide and protein identification using mass spectrometry},
   university = {University of Washington},
   year = {2008}
}

@article{Kim2014,
   author = {Kim, S. and Pevzner, P. A.},
   title = {{MS-GF+} makes progress towards a universal database search tool for proteomics},
   journal = {Nat Commun},
   volume = {5},
   pages = {5277},
   year = {2014}
}

@article{Kong2017,
   author = {Kong, A. T. and others},
   title = {{MSFragger}: ultrafast and comprehensive peptide identification in mass spectrometry-based proteomics},
   journal = {Nat Methods},
   volume = {14},
   number = {5},
   pages = {513-520},
   year = {2017}
}

@article{Perkins1999,
   author = {Perkins, D. N. and others},
   title = {Probability-based protein identification by searching sequence databases using mass spectrometry data},
   journal = {Electrophoresis},
   volume = {20},
   number = {18},
   pages = {3551-3567},
   year = {1999}
}

@article{Yates1995,
   author = {Yates, J. R., 3rd and others},
   title = {Method to correlate tandem mass spectra of modified peptides to amino acid sequences in the protein database},
   journal = {Anal Chem},
   volume = {67},
   number = {8},
   pages = {1426-1436},
   year = {1995}
}

@article{Burger2018,
   author = {Burger, T.},
   title = {Gentle introduction to the statistical foundations of false discovery rate in quantitative proteomics},
   journal = {J Proteome Res},
   volume = {17},
   number = {1},
   pages = {12-22},
   year = {2018}
}

@article{Storey2002,
   author = {Storey, J. D.},
   title = {A direct approach to false discovery rate},
   journal = {J R Statist Soc B},
   volume = {64},
   number = {3},
   pages = {479-498},
   year = {2002}
}

@article{Choi2008,
   author = {Choi, H. and Nesvizhskii, A. I.},
   title = {False discovery rates and related statistical concepts in mass spectrometry-based proteomics},
   journal = {J Proteome Res},
   volume = {7},
   number = {1},
   pages = {47-50},
   year = {2008}
}

@article{Rinner2008,
   author = {Rinner, O. and others},
   title = {Identification of cross-linked peptides from large sequence databases},
   journal = {Nat Methods},
   volume = {5},
   number = {4},
   pages = {315-318},
   year = {2008}
}

@article{Hoopmann2015,
   author = {Hoopmann, M. R. and others},
   title = {Kojak: efficient analysis of chemically cross-linked protein complexes},
   journal = {J Proteome Res},
   volume = {14},
   number = {5},
   pages = {2190-2198},
   year = {2015}
}

@article{Ji2016,
   author = {Ji, C. and others},
   title = {{XLSearch:} a probabilistic database search algorithm for identifying cross-linked peptides},
   journal = {J Proteome Res},
   volume = {15},
   number = {6},
   pages = {1830-1841},
   year = {2016}
}

@article{Netz2020,
   author = {Netz, E. and others},
   title = {{OpenPepXL:} an open-source tool for sensitive identification of cross-linked peptides in {XL-MS}},
   journal = {Mol Cell Proteomics},
   volume = {19},
   number = {12},
   pages = {2157-2168},
   year = {2020}
}

@article{Yang2012,
   author = {Yang, B. and others},
   title = {Identification of cross-linked peptides from complex samples},
   journal = {Nat Methods},
   volume = {9},
   number = {9},
   pages = {904-906},
   year = {2012}
}

@article{Rappsilber2011,
   author = {Rappsilber, J.},
   title = {The beginning of a beautiful friendship: cross-linking/mass spectrometry and modelling of proteins and multi-protein complexes},
   journal = {J Struct Biol},
   volume = {173},
   number = {3},
   pages = {530-540},
   year = {2011}
}

@article{Sinz2003,
   author = {Sinz, A.},
   title = {Chemical cross-linking and mass spectrometry for mapping three-dimensional structures of proteins and protein complexes},
   journal = {J Mass Spectrom},
   volume = {38},
   number = {12},
   pages = {1225-1237},
   year = {2003}
}

@article{Sinz2006,
   author = {Sinz, A.},
   title = {Chemical cross-linking and mass spectrometry to map three-dimensional protein structures and protein-protein interactions},
   journal = {Mass Spectrom Rev},
   volume = {25},
   number = {4},
   pages = {663-682},
   year = {2006}
}

@article{Dancik1999,
   author = {Dancik, V. and others},
   title = {De novo peptide sequencing via tandem mass spectrometry},
   journal = {J Comput Biol},
   volume = {6},
   number = {3-4},
   pages = {327-342},
   year = {1999}
}

@article{Frank2005,
   author = {Frank, A. and Pevzner, P.},
   title = {{PepNovo}: de novo peptide sequencing via probabilistic network modeling},
   journal = {Anal Chem},
   volume = {77},
   number = {4},
   pages = {964-973},
   year = {2005}
}

@article{Perez-Riverol2022,
   author = {Perez-Riverol, Y. and others},
   title = {The {PRIDE} database resources in 2022: a hub for mass spectrometry-based proteomics evidences},
   journal = {Nucleic Acids Res},
   volume = {50},
   number = {D1},
   pages = {D543-D552},
   year = {2022}
}

@article{Aggarwal2016,
   author = {Aggarwal, S. and Yadav, A. K.},
   title = {False Discovery Rate Estimation in Proteomics},
   journal = {Methods Mol Biol},
   volume = {1362},
   pages = {119-128},
   year = {2016}
}

@article{Nesvizhskii2010,
   author = {Nesvizhskii, A. I.},
   title = {A survey of computational methods and error rate estimation procedures for peptide and protein identification in shotgun proteomics},
   journal = {J Proteomics},
   volume = {73},
   number = {11},
   pages = {2092-2123},
   year = {2010}
}

@article{Li2012,
   author = {Li, Y. F. and Radivojac, P.},
   title = {Computational approaches to protein inference in shotgun proteomics},
   journal = {BMC Bioinformatics},
   volume = {13},
   number = {Suppl 16},
   pages = {S4},
   year = {2012}
}

@article{Serang2012,
   author = {Serang, O. and Noble, W. S.},
   title = {A review of statistical methods for protein identiﬁcation using tandem mass spectrometry},
   journal = {Stat Interface},
   volume = {5},
   number = {1},
   pages = {3-20},
   year = {2012}
}

@article{Alves2008,
   author = {Alves, P. and others},
   title = {Fast and accurate identification of semi-tryptic peptides in shotgun proteomics},
   journal = {Bioinformatics},
   volume = {24},
   number = {1},
   pages = {102-109},
   year = {2008}
}

@article{Fu2012,
   author = {Fu, Y.},
   title = {Bayesian false discovery rates for post-translational modification proteomics},
   journal = {Stat Interface},
   volume = {5},
   number = {1},
   pages = {47-59},
   year = {2012}
}

@article{Heyer2017,
   author = {Heyer, R. and others},
   title = {Challenges and perspectives of metaproteomic data analysis},
   journal = {J Biotechnol},
   volume = {261},
   pages = {24-36},
   year = {2017}
}


@article{azzalini1985class,
  title={A class of distributions which includes the normal ones},
  author={Azzalini, A.},
  journal={Scand J Stat},
  volume={12},
  number={2},
  pages={171--178},
  year={1985}
}

@article{Efron1986,
   author = {Efron, B. and Tibshirani, R.},
   title = {Bootstrap methods for standard errors, confidence intervals, and other measures of statistical accuracy},
   journal = {Stat Sci},
   volume = {1},
   number = {1},
   pages = {54-75},
   year = {1986}
}

@article{lin2009maximum,
  title={Maximum likelihood estimation for multivariate skew normal mixture models},
  author={Lin, T. I.},
  journal={J Multivar Anal},
  volume={100},
  number={2},
  pages={257--265},
  year={2009}
}

@article{lin2007finite,
  title={Finite mixture modelling using the skew normal distribution},
  author={Lin, T. I. and others},
  journal={Stat Sinica},
  volume={17},
  number={3},
  pages={909},
  year={2007}
}

@article{henze1986probabilistic,
  title={A probabilistic representation of the `skew-normal' distribution},
  author={Henze, N.},
  journal={Scand J Stat},
  volume = {13},
  number = {4},
  pages={271--275},
  year={1986}
}

@article{meng1993maximum,
  title={Maximum likelihood estimation via the {ECM} algorithm: a general framework},
  author={Meng, Xiao-Li and Rubin, Donald B},
  journal={Biometrika},
  volume={80},
  number={2},
  pages={267--278},
  year={1993},
  publisher={Oxford University Press}
}

@article{dur1999duality,
  title={Duality in global optimization: optimality conditions and algorithmical aspects},
  author={D{\"u}r, Mirjam},
  year={1999}
}

@article{He2015,
  author = {He, K. and others},
  title = {A theoretical foundation of the target-decoy search strategy for false discovery rate control in proteomics},
  journal = {arXiv preprint arXiv:1501.00537},
  year = {2015}
}
